# Supplementary material for: Alternative splicing complexity contributes to genetic improvement of drought resistance in the rice maintainer HuHan2B
Source: Sci Rep. 2017 Sep 15;7:11686. doi: 10.1038/s41598-017-12020-3 (PMC5601427; doi:10.1038/s41598-017-12020-3)
Supplement: Supplementary file 1 — Table S1 [file 41598_2017_12020_MOESM1_ESM.csv]

Table S1. A summary of the assembly statistics of transcripts in HuHan2B and HanFengB as compared to Nipponbare reference genome (MSU7.0)
	MSU7.0	HuHan2B	HanFengB
Total transcripts	66153	79575	80259
Transcript with length >1000 bp	44199	61322	61397
Average length (bp)	1709	2095	2078
Maximum length (bp)	16311	18746	22220
Minimum length (bp)	138	138	138
N50 transcript length (bp)	2295	2696	2685
