# Supplementary material for: Alternative splicing complexity contributes to genetic improvement of drought resistance in the rice maintainer HuHan2B
Source: Sci Rep. 2017 Sep 15;7:11686. doi: 10.1038/s41598-017-12020-3 (PMC5601427; doi:10.1038/s41598-017-12020-3)
Supplement: Supplementary file 2 — Table S2 [file 41598_2017_12020_MOESM2_ESM.csv]

Table S2. The major alternative splicing events and differentially expressed transcripts in HuHan2B under drought stress as compared to that in HanFengB
Transfrag	Locus	Ref_gene	Fold change	P-value	AS events in HuHan2B	AS events in HanFengB
TCONS_00000212	XLOC_000122	LOC_Os01g04590	2.132914876	0.023149541	IR	IR
TCONS_00000346	XLOC_000217	LOC_Os01g07590	2.875462964	0.011081076	IR	IR
TCONS_00000672	XLOC_000438	LOC_Os01g14840	0.433785733	0.038602485	AD	AD
TCONS_00000789	XLOC_000519	LOC_Os01g17260	2.976669083	0.043497733	IR	IR
TCONS_00000880	XLOC_000584	LOC_Os01g21420	2.30019887	0.034296644	IR|ES|IR1+IR2|AD	IR|ES|IR1+IR2|AD
TCONS_00001324	XLOC_000876	LOC_Os01g37130	2.6413139	0.037131188	AA	IR|AA
TCONS_00002283	XLOC_001509	LOC_Os01g58194	3.132510809	0.02727827	AA
TCONS_00002310	XLOC_001528	LOC_Os01g58640	2.066092319	0.024922604	IR|AA	IR|AA
TCONS_00002311	XLOC_001528	LOC_Os01g58640	2.992452862	5.56E-05	AA	AA
TCONS_00002332	XLOC_001536	LOC_Os01g58890	0.483519476	0.031380828	ES|AD	ES|AD
TCONS_00002467	XLOC_001642	LOC_Os01g62290	2.244647862	0.014324206	IR	IR
TCONS_00002474	XLOC_001647	LOC_Os01g62430	0.239489732	0.027210116	AD	AD
TCONS_00002475	XLOC_001647	LOC_Os01g62430	0.274559195	0.022125543	AD	AD
TCONS_00002496	XLOC_001661	LOC_Os01g62810	2.108437743	0.018226966	IR|ES|IR1orIR2|AD|AA	IR|ES|IR1orIR2|AD|AA
TCONS_00002558	XLOC_001705	LOC_Os01g64170	0.391220591	0.010152829	IR|ES	ES
TCONS_00002577	XLOC_001720	LOC_Os01g64660	2.165727622	0.027298123	IR	IR
TCONS_00002624	XLOC_001741	LOC_Os01g65169	0.424212966	0.018934816	AA	IR
TCONS_00002706	XLOC_001804	LOC_Os01g66890	0.398809211	0.004013802	AA
TCONS_00002792	XLOC_001864	LOC_Os01g68790	0.483577875	0.000987051	AD|AA	AD
TCONS_00002817	XLOC_001878	LOC_Os01g69210	0.209460214	0.002408839	AD|AA	AA
TCONS_00003004	XLOC_001997	LOC_Os01g73234	0.494169153	0.047775446	AD	AD
TCONS_00003033	XLOC_002020	LOC_Os01g73670	2.025184007	0.006688403	AA	AA
TCONS_00003192	XLOC_002122	LOC_Os01g02900	0.452481587	0.029847251	ES
TCONS_00003722	XLOC_002474	LOC_Os01g14050	2.322771719	0.048025344	AA	AA
TCONS_00003813	XLOC_002540	LOC_Os01g16170	2.340125386	0.030810667	ES|AA	AD|AA
TCONS_00003844	XLOC_002558	LOC_Os01g16870	0.290992207	0.046591345	AA	AA
TCONS_00003869	XLOC_002570	LOC_Os01g17214	0.343870331	0.033016234	IR|ES
TCONS_00003873	XLOC_002573	LOC_Os01g17396	2.00840542	0.043239164	AA	AA
TCONS_00003987	XLOC_002671	LOC_Os01g22980	0.392734901	0.015097408	IR|AD|AA	AA
TCONS_00004143	XLOC_002796	LOC_Os01g31580	2.027325578	0.000484614	IR	IR
TCONS_00004650	XLOC_003156	LOC_Os01g48060	3.095895998	0.017675028	IR|AA	IR|AA
TCONS_00004711	XLOC_003194	LOC_Os01g49280	2.811272905	0.004613098	AA
TCONS_00005431	XLOC_003660	LOC_Os01g63910	2.294296647	0.01499819	ES|AA	IR|ES|IR1orIR2|AD|AA
TCONS_00005681	XLOC_003819	LOC_Os01g68320	0.102497591	0.035246466	AD|AA	IR1+IR2|AD
TCONS_00005787	XLOC_003894	LOC_Os01g70710	3.197689906	0.048132342	AA	AA
TCONS_00005832	XLOC_003924	LOC_Os01g71620	0.473257496	0.016876602	IR|ES|AD|AA	IR|ES|AD|AA
TCONS_00006601	XLOC_001063	LOC_Os01g43760	2.353628527	0.027242689	IR1+IR2	IR1+IR2
TCONS_00006684	XLOC_001258	LOC_Os01g50690	2.721510955	0.028408168	IR|ES|IR1+IR2|AD|AA	IR|ES|IR1orIR2|AA
TCONS_00006822	XLOC_001659	LOC_Os01g62780	8.211172916	0.001183968	IR	IR
TCONS_00006823	XLOC_001659	LOC_Os01g62780	2.563187101	0.003260337	IR|ES	IR|ES
TCONS_00007090	XLOC_002358	LOC_Os01g10250	2.082014067	0.023519418	IR
TCONS_00008048	XLOC_000933	LOC_Os01g39770	0.478456386	0.047565536	IR	IR
TCONS_00008300	XLOC_001906	LOC_Os01g70460	0.226872343	0.004075877	IR|ES
TCONS_00009389	XLOC_001528	LOC_Os01g58640	2.301438245	0.006940138	IR|AA	IR|AA
TCONS_00015635	XLOC_004790	LOC_Os10g09200	0.443118125	0.002417031	ES|IR1+IR2	ES|IR1+IR2
TCONS_00016122	XLOC_005159	LOC_Os10g33720	0.454485262	0.04145378	IR
TCONS_00016220	XLOC_005219	LOC_Os10g35460	0.324862821	0.001958019	IR
TCONS_00016289	XLOC_005260	LOC_Os10g36550	0.349570938	0.037006854	ES	ES
TCONS_00016606	XLOC_005489	LOC_Os10g01044	0.310050161	0.030520655	IR|ES|IR1orIR2|AA	IR|ES|IR1orIR2|AA
TCONS_00016759	XLOC_005616	-	0.121334733	0.039962632	IR
TCONS_00016763	XLOC_005618	LOC_Os10g08580	2.062834429	0.021501507	AD	ES|AD
TCONS_00016811	XLOC_005645	LOC_Os10g11310	2.048933513	0.02261547	ES	ES
TCONS_00017369	XLOC_006060	LOC_Os10g35060	2.071167762	0.034313763	AA	AA
TCONS_00017670	XLOC_006263	LOC_Os10g41749	2.987496243	0.045480116	IR|AD	IR|AD
TCONS_00017671	XLOC_006263	LOC_Os10g41749	2.12405083	0.022826927	IR|AD	IR|AD
TCONS_00017708	XLOC_006282	LOC_Os10g42410	0.375942602	0.008668668	IR	IR
TCONS_00018030	XLOC_005181	LOC_Os10g34470	0.36179236	0.013616953	IR|IR1+IR2|AD|AA	IR|IR1+IR2|AD|AA
TCONS_00018269	XLOC_005911	LOC_Os10g28600	0.160103326	0.008569531	IR|IR1orIR2|AA	IR1orIR2|AA
TCONS_00018339	XLOC_006087	LOC_Os10g35930	2.216177303	0.016749316	IR	IR
TCONS_00019063	XLOC_005407	LOC_Os10g40790	0.440990942	0.012709083	IR|ES|IR1+IR2|AD|AA	IR|ES|AD|AA
TCONS_00021452	XLOC_006713	LOC_Os11g03970	3.092594911	0.005314093	IR|IR1+IR2|AA	IR|IR1+IR2|AA
TCONS_00021632	XLOC_006838	LOC_Os11g07930	3.64357504	0.040600238	IR|IR1orIR2|AA	IR|IR1orIR2|AD|AA
TCONS_00021667	XLOC_006861	LOC_Os11g09010	0.285376228	0.024168859	IR|ES	IR
TCONS_00021715	XLOC_006897	LOC_Os11g10980	4.371205835	0.000104568	IR
TCONS_00021736	XLOC_006913	LOC_Os11g11980	0.490150006	0.025256255	IR	IR
TCONS_00021913	XLOC_007046	LOC_Os11g22449	2.599471587	0.040256007	IR
TCONS_00022067	XLOC_007174	LOC_Os11g31430	0.45490134	0.008599802	AD
TCONS_00022128	XLOC_007221	LOC_Os11g34130	0.278791124	0.049457978	AA	IR|AA
TCONS_00022336	XLOC_007360	LOC_Os11g39670	0.482942064	0.00201131	IR|AA	IR|AA
TCONS_00022341	XLOC_007363	-	2.328493234	0.001587368	IR|IR1orIR2|AA	IR|IR1orIR2|AA
TCONS_00022380	XLOC_007390	-	0.492263649	0.012554055	IR	IR
TCONS_00022513	XLOC_007498	LOC_Os11g45280	0.48727424	0.034561252	IR|AD	IR
TCONS_00022903	XLOC_007813	LOC_Os11g09280	0.496853029	0.019071898	IR	IR
TCONS_00023618	XLOC_008384	LOC_Os11g42850	0.430886427	0.046365483	AA	ES
TCONS_00023694	XLOC_008435	LOC_Os11g45710	2.485583481	0.045031539	IR|IR1orIR2|AD|AA	IR|IR1orIR2|AA
TCONS_00023876	XLOC_006633	-	3.69349427	0.001759247	AD	AD
TCONS_00023978	XLOC_006884	LOC_Os11g10090	0.221666405	0.002752254	IR1orIR2|AA
TCONS_00024345	XLOC_007810	LOC_Os11g09160	2.651408159	0.0067585	IR1+IR2|AD
TCONS_00024372	XLOC_007872	LOC_Os11g11210	2.669456774	0.017970242	AA	AA
TCONS_00024609	XLOC_008459	LOC_Os11g47453	3.071274721	0.048497956	ES
TCONS_00024715	XLOC_006640	LOC_Os11g01330	0.438760486	0.012746105	AA	AA
TCONS_00024930	XLOC_007363	-	0.455106528	0.005378247	IR1orIR2|AA	IR|IR1orIR2|AA
TCONS_00025101	XLOC_008001	LOC_Os11g20239	0.491988031	0.001162595	IR
TCONS_00025158	XLOC_008141	LOC_Os11g31630	0.423553558	0.047156409	IR
TCONS_00026885	XLOC_008472	LOC_Os11g47970	2.697097274	0.00043017	ES	ES
TCONS_00028873	XLOC_009108	LOC_Os12g08760	2.86482731	0.040129184	IR	IR
TCONS_00028874	XLOC_009108	LOC_Os12g08760	3.17847697	0.021683408	IR	IR
TCONS_00028983	XLOC_009187	LOC_Os12g13290	0.200422469	0.004856828	AA	AA
TCONS_00029380	XLOC_009509	-	0.494882515	0.047651751	IR|ES|AD	ES|AD
TCONS_00029387	XLOC_009510	LOC_Os12g35550	0.42483502	0.002236494	ES	IR|ES
TCONS_00029610	XLOC_009661	LOC_Os12g40920	0.454747387	0.012749663	IR|AA	IR
TCONS_00029641	XLOC_009682	LOC_Os12g41650	0.493065706	0.023730119	AD|AA	AD|AA
TCONS_00030110	XLOC_010000	LOC_Os12g08830	2.038089535	0.006019073	AA	AA
TCONS_00030232	XLOC_010092	LOC_Os12g13720	0.438754961	0.008009362	IR|ES|AD|AA	IR|ES
TCONS_00030403	XLOC_010210	LOC_Os12g21789	2.228490238	0.036633142	IR	IR
TCONS_00030481	XLOC_010277	LOC_Os12g26850	0.324441267	0.049478234	AA	IR1orIR2|AA
TCONS_00030730	XLOC_010481	LOC_Os12g37970	2.293062854	0.001860498	IR|AD	IR|AD
TCONS_00030740	XLOC_010490	LOC_Os12g38630	0.491947984	0.028637673	AD	AD
TCONS_00030758	XLOC_010501	LOC_Os12g38870	0.347964165	0.00342179	AA	AA
TCONS_00030759	XLOC_010501	LOC_Os12g38870	0.471081485	0.022283444	AA	AA
TCONS_00030956	XLOC_010625	LOC_Os12g43720	2.248519791	0.010185219	IR	IR
TCONS_00031349	XLOC_009601	LOC_Os12g38850	2.55031363	0.007139362	IR	IR
TCONS_00031360	XLOC_009661	LOC_Os12g40920	0.392833277	0.005067064	IR|AA	IR
TCONS_00031958	XLOC_009661	LOC_Os12g40920	0.370922122	0.003399287	IR|AA	IR|ES
TCONS_00031968	XLOC_009695	LOC_Os12g42070	0.486244966	0.013679778	IR	IR
TCONS_00033038	XLOC_009661	LOC_Os12g40920	0.484798934	0.028769624	IR|ES|AA	IR|ES
TCONS_00033198	XLOC_010625	LOC_Os12g43720	2.223585653	0.001904616	IR	IR
TCONS_00034851	XLOC_010984	LOC_Os02g01220	0.462432836	0.016012021	IR
TCONS_00034959	XLOC_011058	LOC_Os02g03410	0.489500035	0.025876675	IR|AA	IR|AA
TCONS_00034974	XLOC_011068	LOC_Os02g03580	0.395355848	0.018902494	IR|ES	IR|ES
TCONS_00035207	XLOC_011210	LOC_Os02g07340	2.555661728	0.00742225	ES|IR1orIR2|IR1+IR2|AD	IR|ES|IR1+IR2|AD|AA
TCONS_00035227	XLOC_011219	LOC_Os02g07680	0.3272585	0.01768244	AD|AA	AD|AA
TCONS_00035462	XLOC_011374	LOC_Os02g13350	0.340005117	0.00492723	AA	IR
TCONS_00035511	XLOC_011404	LOC_Os02g14440	0.359456416	0.047709547	IR	IR
TCONS_00035720	XLOC_011540	LOC_Os02g20950	2.346382309	0.016958223	IR|AD|AA	AD|AA
TCONS_00035780	XLOC_011574	LOC_Os02g22100	0.382375885	0.030781945	IR|AA	IR|ES|AA
TCONS_00036291	XLOC_011912	LOC_Os02g38580	2.807541792	0.011757066	IR|ES|IR1orIR2|AD|AA	IR|ES|IR1orIR2|AD|AA
TCONS_00036391	XLOC_011973	LOC_Os02g40510	0.478514455	0.026999608	IR	IR
TCONS_00036480	XLOC_012040	LOC_Os02g43150	0.327613234	0.005357981	IR	IR
TCONS_00036525	XLOC_012076	LOC_Os02g44270	2.41820902	0.034328763	IR1+IR2|AD|AA	AD|AA
TCONS_00036548	XLOC_012091	LOC_Os02g44630	2.584506381	0.046993103	IR	IR
TCONS_00036549	XLOC_012091	LOC_Os02g44630	2.261170015	0.011498667	IR	IR
TCONS_00037385	XLOC_012632	LOC_Os02g02400	0.396083071	0.01746036	IR	IR
TCONS_00037399	XLOC_012639	LOC_Os02g02570	2.032691469	0.036456659	IR|IR1orIR2|AA	IR|AA
TCONS_00037891	XLOC_012967	LOC_Os02g12480	0.217801229	0.00256281	IR|ES	IR|ES
TCONS_00038239	XLOC_013187	LOC_Os02g22190	0.326303455	0.009049054	IR1+IR2|AD	AD|AA
TCONS_00038434	XLOC_013310	-	3.292895551	0.00563789	IR	IR
TCONS_00038736	XLOC_013550	LOC_Os02g38240	0.427416481	0.034882174	IR
TCONS_00038766	XLOC_013575	LOC_Os02g39370	2.897075382	0.041340642	IR
TCONS_00038829	XLOC_013612	LOC_Os02g40454	2.087866367	0.0080914	IR|ES|IR1orIR2|AD|AA	IR|ES|IR1orIR2|AD|AA
TCONS_00038842	XLOC_013620	LOC_Os02g40784	2.104396325	0.013068917	AD	AD
TCONS_00038955	XLOC_013691	LOC_Os02g43340	2.134891848	0.021727621	AA	AA
TCONS_00039094	XLOC_013774	LOC_Os02g45670	2.137573366	0.001126618	IR|IR1+IR2|AD	IR|IR1+IR2|AD
TCONS_00039565	XLOC_014107	LOC_Os02g55670	6.051515458	0.017492193	ES|AD|AA	ES|AD|AA
TCONS_00040556	XLOC_012488	LOC_Os02g56360	2.10456888	0.048628822	IR|ES|AA	IR|ES|AA
TCONS_00044738	XLOC_013356	LOC_Os02g32160	0.375511118	0.002732138	IR|AD|AA
TCONS_00047753	XLOC_014855	LOC_Os03g02010	2.632860182	0.006960953	IR1+IR2|AD	IR|IR1+IR2|AD
TCONS_00047754	XLOC_014856	LOC_Os03g02020	0.390427069	0.032782303	AD|AA	IR|AD|AA
TCONS_00047969	XLOC_014989	LOC_Os03g05470	0.449638287	0.014588129	IR|IR1orIR2	IR|IR1orIR2
TCONS_00048024	XLOC_015020	LOC_Os03g06379	0.461304632	0.003553429	IR	IR|ES
TCONS_00048673	XLOC_015427	LOC_Os03g18550	6.796226189	0.015356822	IR	IR
TCONS_00048844	XLOC_015550	LOC_Os03g21890	2.275711794	0.049339196	IR
TCONS_00048899	XLOC_015584	LOC_Os03g23010	0.360890083	0.002442045	IR|IR1orIR2|AA	IR|IR1orIR2|AA
TCONS_00049001	XLOC_015650	LOC_Os03g26870	3.110303093	0.023421954	ES	ES
TCONS_00049062	XLOC_015685	-	0.440099352	0.023132165	AA	AA
TCONS_00049072	XLOC_015690	LOC_Os03g28300	2.16584849	0.044210443	IR|ES|AA	IR|AA
TCONS_00049282	XLOC_015825	LOC_Os03g38540	0.232840635	0.007924872	AA	AA
TCONS_00049364	XLOC_015885	LOC_Os03g42020	0.443803553	0.008951679	AA	AA
TCONS_00049478	XLOC_015966	LOC_Os03g46090	0.453708291	0.028405725	IR1orIR2|AA	IR1orIR2|AA
TCONS_00049521	XLOC_016003	LOC_Os03g47610	0.24218337	0.001036112	AA	AA
TCONS_00049522	XLOC_016003	LOC_Os03g47610	0.430634711	0.005732184	AD|AA	AD|AA
TCONS_00049524	XLOC_016003	LOC_Os03g47610	0.320859033	0.013311163	AD|AA	AD|AA
TCONS_00049564	XLOC_016035	LOC_Os03g48840	0.336829176	0.026437796	AA	AA
TCONS_00049698	XLOC_016123	LOC_Os03g51610	0.463830542	0.033695044	IR
TCONS_00049775	XLOC_016177	LOC_Os03g53630	0.13199473	0.020558426	AA	AA
TCONS_00049805	XLOC_016193	LOC_Os03g54040	0.48683945	0.031082166	ES	ES
TCONS_00049937	XLOC_016279	LOC_Os03g56950	0.431493571	0.041257541	IR|ES|IR1orIR2|IR1+IR2|AD|AA	IR|ES|IR1orIR2|IR1+IR2|AD|AA
TCONS_00050186	XLOC_016440	LOC_Os03g61200	0.481396779	0.007452523	IR|AA	IR|AA
TCONS_00050371	XLOC_016544	LOC_Os03g64360	2.268027819	0.018625589	AA	AA
TCONS_00050768	XLOC_016781	LOC_Os03g08640	2.046789287	0.023320241	IR	IR|AA
TCONS_00050799	XLOC_016802	LOC_Os03g09250	2.131290711	0.007321375	IR|AD	IR|AD
TCONS_00050993	XLOC_016926	LOC_Os03g13480	2.077154903	0.012267804	IR	IR
TCONS_00051069	XLOC_016972	LOC_Os03g14850	0.410302373	0.0125775	IR1orIR2|AD	IR|AD
TCONS_00051090	XLOC_016982	LOC_Os03g15050	0.365803053	0.019948553	ES	ES
TCONS_00051256	XLOC_017083	LOC_Os03g18080	2.035681054	0.01672109	AD|AA	AA
TCONS_00051670	XLOC_017364	LOC_Os03g30300	2.227687344	0.034241488	IR	IR
TCONS_00051748	XLOC_017422	LOC_Os03g34040	0.45150169	0.033648526	IR|ES	IR|ES
TCONS_00052544	XLOC_017980	LOC_Os03g57090	2.011295386	0.013263331	IR|ES|AA	IR|AA
TCONS_00052847	XLOC_018184	-	2.120572768	0.048435868	AA	IR1orIR2|AA
TCONS_00053489	XLOC_016015	LOC_Os03g48000	10.69607071	0.002329667	AA	AA
TCONS_00053974	XLOC_017245	LOC_Os03g23980	3.248178132	0.026717236	AA	IR1orIR2|AA
TCONS_00054053	XLOC_017496	LOC_Os03g38740	2.362754906	0.020213123	IR|ES|AA	IR|ES|AA
TCONS_00054113	XLOC_017723	LOC_Os03g48380	2.258870504	0.026597671	AA	AA
TCONS_00054526	XLOC_015593	LOC_Os03g24220	0.479326001	0.003827398	IR|IR1+IR2|AA	IR1+IR2
TCONS_00054960	XLOC_017151	LOC_Os03g20300	0.182642813	0.00421477	IR
TCONS_00060304	XLOC_018796	LOC_Os04g01130	0.439198519	0.038247954	AD|AA	AD
TCONS_00060479	XLOC_018930	LOC_Os04g10750	3.542896333	0.017860454	AA	AA
TCONS_00060664	XLOC_019096	LOC_Os04g21820	0.442924301	0.02039629	AA	IR|AA
TCONS_00060770	XLOC_019175	LOC_Os04g27250	2.844462648	0.006372332	ES|AD	IR|ES|AD
TCONS_00061101	XLOC_019428	LOC_Os04g37630	2.09513805	0.002852405	AA	AA
TCONS_00061130	XLOC_019443	LOC_Os04g37990	0.434646406	0.00270701	IR	IR
TCONS_00061359	XLOC_019597	LOC_Os04g43390	2.131561006	0.009918951	IR
TCONS_00061361	XLOC_019597	LOC_Os04g43390	2.373273938	0.020430625	IR
TCONS_00061374	XLOC_019607	-	0.410886243	0.003562731	IR1+IR2|AD	IR1+IR2|AD
TCONS_00061405	XLOC_019630	LOC_Os04g44530	2.091825514	0.037283006	IR|AD	IR|ES|AD
TCONS_00061406	XLOC_019630	LOC_Os04g44530	0.291149127	0.005458927	IR	IR
TCONS_00062020	XLOC_020014	LOC_Os04g58200	0.363686208	0.002778818	AA	AA
TCONS_00062298	XLOC_020235	LOC_Os04g12920	2.201468072	0.015233134	AA	AA
TCONS_00062774	XLOC_020590	LOC_Os04g36640	0.339277509	0.031939919	IR1orIR2|IR1+IR2|AD|AA	IR1orIR2|AA
TCONS_00062812	XLOC_020616	LOC_Os04g35790	0.429887294	0.027808652	IR	IR
TCONS_00062837	XLOC_020632	-	0.426421222	0.003293516	AD
TCONS_00063083	XLOC_020793	LOC_Os04g42000	4.419861007	0.02379606	IR	IR1+IR2|AD|AA
TCONS_00063492	XLOC_021080	LOC_Os04g51610	2.043544249	0.002822528	IR
TCONS_00063508	XLOC_021091	LOC_Os04g51820	2.152767174	0.022762269	IR|AD	IR|AA
TCONS_00063588	XLOC_021133	LOC_Os04g52840	0.403505682	0.004283356	IR	IR
TCONS_00063657	XLOC_021178	LOC_Os04g54010	4.947261224	0.026992393	IR|IR1orIR2	IR|IR1orIR2
TCONS_00063681	XLOC_021192	LOC_Os04g54440	0.122632594	0.035530948	IR1+IR2|AA	IR|AA
TCONS_00063811	XLOC_021271	LOC_Os04g57220	0.473007815	0.000299989	IR|IR1+IR2|AD	IR|IR1+IR2|AD
TCONS_00064285	XLOC_019283	LOC_Os04g32670	3.709012596	0.040017074	IR|AD	IR|AD
TCONS_00064397	XLOC_019597	LOC_Os04g43390	2.492404809	0.009527091	IR
TCONS_00064782	XLOC_020605	LOC_Os04g35520	2.777525735	0.001846051	AA	AA
TCONS_00065460	XLOC_020235	LOC_Os04g12920	0.326630273	0.011934478	AA	AA
TCONS_00066006	XLOC_019591	LOC_Os04g43030	2.026612271	0.043312211	IR|ES|AA	IR|ES|AA
TCONS_00070279	XLOC_022007	LOC_Os05g06470	0.479239477	0.012465238	IR1orIR2|AD	IR|IR1orIR2|AD
TCONS_00071082	XLOC_022627	LOC_Os05g39110	0.440191648	0.009883911	AA	AA
TCONS_00071085	XLOC_022630	LOC_Os05g39230	0.498519951	0.006698605	ES|AD|AA	ES|AD|AA
TCONS_00071218	XLOC_022733	LOC_Os05g43240	2.423018036	0.021058223	IR	IR
TCONS_00071237	XLOC_022743	LOC_Os05g43480	0.453042033	0.047073498	IR	IR
TCONS_00071598	XLOC_022999	LOC_Os05g50930	2.315000861	0.007123376	IR	IR
TCONS_00071797	XLOC_023114	LOC_Os05g04170	0.45683337	0.013170512	IR|AA	AA
TCONS_00072468	XLOC_023585	LOC_Os05g29030	2.598105293	0.025945548	AA	AA
TCONS_00072619	XLOC_023705	LOC_Os05g33840	0.347909044	0.033638435	IR	IR
TCONS_00072692	XLOC_023754	LOC_Os05g35470	2.758070714	0.016489082	AA	AA
TCONS_00072742	XLOC_023790	LOC_Os05g37130	0.443131258	0.000386257	IR	IR
TCONS_00072764	XLOC_023800	LOC_Os05g37470	0.474774649	0.009049492	IR	IR
TCONS_00072785	XLOC_023815	LOC_Os05g38040	0.448268414	0.023831553	AD	AD
TCONS_00072794	XLOC_023823	LOC_Os05g38270	2.580993796	0.038878256	AA	AA
TCONS_00072796	XLOC_023823	LOC_Os05g38270	2.3670254	0.019031526	AA	AA
TCONS_00073075	XLOC_024033	LOC_Os05g46040	3.082118485	0.024674319	IR	IR
TCONS_00073076	XLOC_024033	LOC_Os05g46040	2.063588539	0.008053409	IR	IR
TCONS_00073214	XLOC_024124	LOC_Os05g49140	2.084142025	0.001676834	ES|AD	ES|IR1+IR2|AD
TCONS_00073329	XLOC_024205	LOC_Os05g51420	0.479546961	0.003996651	ES	ES
TCONS_00073696	XLOC_022386	LOC_Os05g30250	2.319827542	0.004339929	AD|AA	AD|AA
TCONS_00074014	XLOC_023288	LOC_Os05g10690	2.924082883	0.007480575	IR
TCONS_00074902	XLOC_023918	LOC_Os05g41220	0.487047104	0.005862622	AA	AA
TCONS_00075393	XLOC_023839	LOC_Os05g38730	2.109741498	0.004161089	IR|AA	IR|ES
TCONS_00076490	XLOC_023295	LOC_Os05g11064	0.469980004	0.020231596	IR|ES|AA	IR|ES|AA
TCONS_00078381	XLOC_024653	LOC_Os06g01972	0.372606924	0.028670914	IR
TCONS_00078443	XLOC_024695	LOC_Os06g03580	0.429980591	0.039412138	IR	IR
TCONS_00078960	XLOC_025061	LOC_Os06g15360	0.471946608	0.011500996	AA	AA
TCONS_00079428	XLOC_025443	-	0.304104495	0.009783508	AD
TCONS_00079488	XLOC_025489	LOC_Os06g39690	2.52565787	0.024354734	AA	AA
TCONS_00079660	XLOC_025623	LOC_Os06g44610	2.005090428	0.007673192	ES
TCONS_00079880	XLOC_025764	LOC_Os06g49250	0.434297608	0.00850658	AA	AA
TCONS_00080721	XLOC_026368	LOC_Os06g19970	2.827841524	0.015706127	IR|ES|AA	IR|ES|AA
TCONS_00081235	XLOC_026741	LOC_Os06g40650	0.453744065	0.018940416	IR|AD|AA	IR|AD|AA
TCONS_00081249	XLOC_026749	LOC_Os06g41020	0.453423961	0.008550976	ES	AD
TCONS_00081504	XLOC_026916	LOC_Os06g46920	3.093933251	0.015317255	AD
TCONS_00081565	XLOC_026968	LOC_Os06g48570	0.352305236	0.014429221	IR
TCONS_00081617	XLOC_027000	LOC_Os06g49500	0.420687629	0.012057719	IR	IR
TCONS_00081731	XLOC_027059	LOC_Os06g51260	3.534690392	0.000729012	ES	ES
TCONS_00081732	XLOC_027059	LOC_Os06g51260	5.24150006	0.001506615	ES	ES
TCONS_00082217	XLOC_025681	LOC_Os06g46670	2.060616757	0.0103129	IR	IR
TCONS_00082288	XLOC_025840	LOC_Os06g51430	2.689122136	0.002997213	IR|AA	IR
TCONS_00082748	XLOC_027046	LOC_Os06g50860	2.113033616	0.023699086	IR	IR
TCONS_00082995	XLOC_025186	LOC_Os06g21730	0.450767471	0.046625248	IR1+IR2|AD
TCONS_00083805	XLOC_025776	LOC_Os06g49700	2.669006392	0.035471177	IR	IR1+IR2
TCONS_00084300	XLOC_025662	LOC_Os06g45980	0.472967263	0.041200906	IR|IR1orIR2|AA	IR1orIR2|AA
TCONS_00087341	XLOC_027540	LOC_Os07g01130	3.232062676	0.021686869	IR|ES	IR
TCONS_00087366	XLOC_027561	LOC_Os07g01940	2.070023128	0.036505215	IR
TCONS_00087481	XLOC_027669	LOC_Os07g05360	0.382368764	0.034122013	ES	ES
TCONS_00088066	XLOC_028076	LOC_Os07g27350	2.133615464	0.03289214	IR|AA	AA
TCONS_00088188	XLOC_028153	LOC_Os07g30670	0.103806021	0.003050538	IR	IR
TCONS_00088217	XLOC_028171	LOC_Os07g31280	0.334573343	0.017391888	IR1+IR2|AD	IR1+IR2|AD
TCONS_00088225	XLOC_028174	LOC_Os07g31390	2.351343226	0.002194858	IR|IR1+IR2|AD	IR
TCONS_00088636	XLOC_028475	LOC_Os07g42250	2.321615107	0.021532308	IR	IR
TCONS_00088699	XLOC_028508	LOC_Os07g43040	0.101201472	0.009554331	IR	AD
TCONS_00088718	XLOC_028523	LOC_Os07g43730	0.123954179	0.000499231	IR|AA	IR|AA
TCONS_00089136	XLOC_028843	LOC_Os07g05570	2.001810849	0.002421995	IR	IR
TCONS_00089378	XLOC_029023	LOC_Os07g13234	3.825951066	0.003935214	IR|AA	IR|AA
TCONS_00089976	XLOC_029459	LOC_Os07g38110	3.763462637	0.000711292	AA	AA
TCONS_00090190	XLOC_029643	LOC_Os07g44330	2.384366034	0.008017967	ES	ES|AA
TCONS_00090279	XLOC_029710	LOC_Os07g46700	3.508522685	0.041476981	AD	AD
TCONS_00090618	XLOC_027789	LOC_Os07g08950	2.503550983	0.027777362	IR|AD|AA
TCONS_00091065	XLOC_029046	LOC_Os07g14600	3.724815282	0.004405243	IR
TCONS_00092835	XLOC_029597	LOC_Os07g42760	2.308527606	0.013148156	IR|IR1orIR2|AA	IR|IR1orIR2|AA
TCONS_00093092	XLOC_028481	LOC_Os07g42380	2.53370589	0.033283242	IR	IR1+IR2
TCONS_00093594	XLOC_029376	LOC_Os07g34964	0.496591951	0.009769341	IR|AD	IR|AD
TCONS_00095522	XLOC_030275	LOC_Os08g03310	0.44726461	0.000418808	IR|AD|AA	IR|AD|AA
TCONS_00095523	XLOC_030275	LOC_Os08g03310	0.498650325	0.000942063	IR|AD	IR|AD
TCONS_00095524	XLOC_030275	LOC_Os08g03310	0.293638928	0.029796435	IR|AD|AA	IR|AD|AA
TCONS_00095585	XLOC_030322	LOC_Os08g04840	2.566669199	0.002627301	AA	AA
TCONS_00095774	XLOC_030460	LOC_Os08g09860	0.321808031	0.000904843	IR|ES|AA	IR|ES|IR1orIR2|AA
TCONS_00095794	XLOC_030470	LOC_Os08g10300	0.180946935	6.04E-05	IR	IR
TCONS_00095923	XLOC_030566	LOC_Os08g14860	0.385105071	0.032177039	IR|ES	ES
TCONS_00096225	XLOC_030783	LOC_Os08g29160	0.105040986	0.000389037	AD|AA	AD|AA
TCONS_00096438	XLOC_030922	LOC_Os08g34210	2.34189923	0.0001995	IR	IR
TCONS_00096718	XLOC_031145	LOC_Os08g42100	0.494841455	0.003077207	ES	ES
TCONS_00097092	XLOC_031388	LOC_Os08g04830	3.37873112	0.049666623	ES|AA	ES|AA
TCONS_00097172	XLOC_031433	LOC_Os08g06280	0.305115416	0.019374934	ES|IR1orIR2|AA	ES|IR1orIR2|AA
TCONS_00097284	XLOC_031509	LOC_Os08g09840	2.075606732	0.00287498	IR	IR
TCONS_00097644	XLOC_031779	LOC_Os08g26230	0.39259559	0.04689816	IR|AA	IR|AA
TCONS_00097645	XLOC_031779	LOC_Os08g26230	0.300163459	0.030354964	IR|AA	IR|AA
TCONS_00098405	XLOC_030244	LOC_Os08g01900	2.287847635	0.00560179	IR	IR
TCONS_00098411	XLOC_030275	LOC_Os08g03310	0.413850937	0.016665742	IR|AD|AA	IR|AD|AA
TCONS_00098488	XLOC_030460	LOC_Os08g09860	4.596006604	0.038821683	IR|ES|AA	IR|ES|AA
TCONS_00098499	XLOC_030471	LOC_Os08g10320	0.474096753	0.007645187	IR|ES|IR1+IR2|AD|AA	IR|IR1orIR2|IR1+IR2|AD|AA
TCONS_00099057	XLOC_031904	LOC_Os08g32960	2.347631388	0.029172515	IR	IR1+IR2
TCONS_00099369	XLOC_030734	LOC_Os08g25700	0.495731107	0.030647818	AA	AA
TCONS_00099418	XLOC_030880	LOC_Os08g32930	0.428106856	0.003239908	IR1+IR2	IR1+IR2
TCONS_00099837	XLOC_030460	LOC_Os08g09860	2.842154776	0.002944102	IR|ES|AA	IR|ES|AA
TCONS_00099864	XLOC_030570	LOC_Os08g14940	2.104036001	0.021152685	IR	IR
TCONS_00100258	XLOC_030467	LOC_Os08g10250	0.315381256	0.027300341	IR|AD	IR|AD
TCONS_00101223	XLOC_032257	LOC_Os08g44860	0.153496953	0.011659407	IR|AA	IR
TCONS_00103405	XLOC_033096	LOC_Os09g27070	0.451911412	0.024321314	IR1+IR2|AD	IR1+IR2|AD
TCONS_00103419	XLOC_033107	LOC_Os09g27580	2.483839331	0.000205061	AA	AA
TCONS_00103459	XLOC_033134	LOC_Os09g28480	0.244448204	0.019476559	IR	IR
TCONS_00103488	XLOC_033158	LOC_Os09g29120	0.37469111	0.032930203	IR
TCONS_00103564	XLOC_033222	LOC_Os09g31280	0.479738819	0.017159051	IR|AD	IR
TCONS_00103815	XLOC_033378	LOC_Os09g37540	0.389772477	0.003296379	IR|ES
TCONS_00104179	XLOC_033642	LOC_Os09g12660	2.443550044	0.006214159	AD	AD
TCONS_00104252	XLOC_033693	LOC_Os09g15430	2.496699102	0.011208703	IR	IR
TCONS_00104309	XLOC_033741	LOC_Os09g18360	0.442158701	0.016463954	AA	IR
TCONS_00104479	XLOC_033887	LOC_Os09g25810	4.12918279	0.004941915	IR
TCONS_00104553	XLOC_033940	LOC_Os09g27970	0.499278392	0.002203192	IR1+IR2|AD|AA	IR1+IR2|AD|AA
TCONS_00104933	XLOC_034179	LOC_Os09g36770	2.182137128	0.018083819	AA	ES
TCONS_00105382	XLOC_033216	LOC_Os09g31130	2.413357688	0.005027802	IR
TCONS_00106590	XLOC_033815	LOC_Os09g22500	2.517213536	0.036888604	IR1orIR2|AA	IR|IR1orIR2|AA
TCONS_00106929	XLOC_033815	LOC_Os09g22500	2.466179272	0.010283816	IR1orIR2	IR
TCONS_00107294	XLOC_034166	LOC_Os09g36360	2.053551215	0.034107932	IR	IR
